# Supplementary material for: In Silico Study of piRNA Interactions with the SARS-CoV-2 Genome
Source: Int J Mol Sci. 2022 Aug 31;23(17):9919. doi: 10.3390/ijms23179919 (PMC9456458; doi:10.3390/ijms23179919)
Supplement: Supplementary file 1 [file ijms-23-09919-s001.zip]

Archive with 3 entries (3 files):
- Figure S1.pdf
- Figure S2+.pdf
- Table S1 7177+.pdf
